# Supplementary material for: Berberis microphylla G. Forst Intake Reduces the Cardiovascular Disease Plasmatic Markers Associated with a High-Fat Diet in a Mice Model
Source: Antioxidants (Basel). 2023 Jan 28;12(2):304. doi: 10.3390/antiox12020304 (PMC9952125; doi:10.3390/antiox12020304)
Supplement: Supplementary file 1 [file antioxidants-12-00304-s001.zip]

Archive with 2 entries (2 files):
- Supplementary material 1 rev def.pptx
- supplementary material 2 ANOVA and identification for the three chromatographic methods.xlsx
