# Supplementary material for: Berberis microphylla G. Forst Intake Reduces the Cardiovascular Disease Plasmatic Markers Associated with a High-Fat Diet in a Mice Model
Source: Antioxidants (Basel). 2023 Jan 28;12(2):304. doi: 10.3390/antiox12020304 (PMC9952125; doi:10.3390/antiox12020304)
Supplement: Supplementary file 1 [file antioxidants-12-00304-s001.zip › supplementary material 2 ANOVA and identification for the three chromatographic methods.xlsx]

## Sheet: ANOVA method 1
NEGATIVE	f.value	p.value	#NAME?	FDR	Fisher's LSD
246.9506/10.25	135.15	4.65e-12	11.333	1.12e-10	Ncal - H		Ncal - Hcal	Ncal - N
343.0217/8.68	75.305	5.06e-10	9.296	4.6e-09	Ncal - H		Ncal - Hcal	Ncal - N
301.1112/9.75	74.08	5.76e-10	9.24	4.6e-09	Hcal - H		H - N	H - Ncal	Hcal - N	Hcal - Ncal
302.1145/9.75	58.996	3.39e-09	8.4694	2.04e-08	H - N		H - Ncal	Hcal - N	Hcal - Ncal
305.1427/11.09	51.777	9.23e-09	8.0347	4.43e-08	H - N		H - Ncal	Hcal - N	Hcal - Ncal
331.1583/10.61	21.26	5.46e-06	5.2631	2.14e-05	H - N		H - Ncal	Hcal - N	Hcal - Ncal
321.1471/9.71	20.826	6.25e-06	5.2038	2.14e-05	H - N		H - Ncal	Hcal - N	Ncal - N
538.3140/10.32	19.392	9.97e-06	5.0014	2.99e-05	N - H		Ncal - H	N - Hcal	Ncal - Hcal
538.3140/10.51	18.795	1.22e-05	4.9138	3.25e-05	N - H		Ncal - H	N - Hcal	Ncal - Hcal
1031.6324/10.51	17.464	1.95e-05	4.7104	4.68e-05	N - H		Ncal - H	N - Hcal	Ncal - Hcal
478.2933/10.51	15.642	3.86e-05	4.413	8.43e-05	N - H		Ncal - H	N - Hcal	Ncal - Hcal
586.3139/10.13	13.521	9.26e-05	4.0334	0.00018518	N - H		Ncal - H	N - Hcal	Ncal - Hcal
586.3139/10.14	9.3644	0.00069981	3.155	0.001292	N - H		Ncal - H	N - Hcal	Ncal - Hcal
586.3139/10.15	8.7953	0.00096169	3.017	0.0016486	N - H		Ncal - H	N - Hcal	Ncal - Hcal
586.3139/10.16	4.6586	0.014912	1.8265	0.023859	Hcal - N		Hcal - Ncal
586.3139/10.17	3.8638	0.028237	1.5492	0.042356	N - H		N - Hcal
586.3139/10.18	3.7826	0.030215	1.5198	0.042657	H - Hcal		H - N	Ncal - Hcal

## Sheet: method 1
	Negative mode	Ion	molecular ion formula	m/z	tR(min)	fragments intensity formula	error ppm	identification tentative	Identification level (A-D)	International identifier*
		[M-H]-	[C19H23O5]-	331.1583/331.1594/331.1673	10.61	331.1591 340	-12.5	marmin	B	HMDB0030787
						332.1597 136				METLIN 87195
						159.9773 88
						204.9846 98
						225.0807 94
						283.2641 128 C18H1903
						331.1600 116
						332.1578 118
		[M-H2O-H]-	[C21H21O3]-	321.1471/321.1494/321.1478	9.71	96.9712 1420	0.6	5-desoxymyricanone	D	HMDB0030799
						107.0498 C7H8O	5.7	2',4'-Dihydroxy-7-methoxy-8-prenylflavan		HMDB0036401
						321.1505 200		2',7-Dihydroxy-4'-methoxy-8-prenylflavan		HMDB0036399
						96.9701 1984
						158.0030 102
						217.0021 142 C14H17O2
						321.1473 524
		[M + FA-H]-	[C25H49NO9P]-	538.314	10.32	112.9857 88	-2.5	LysoPC(16:1(9Z)/0:0)	B	HMDB0010383
						152.9941 178				METLIN 40288
						242.0834 180				ISOMER
						251.2074 90
						253.2178 5984 palmitoleic acid C16H29O2
						254.2216 1436
						255.2269 192 palmitic acid C16H31O2
						259.1392 76
						478.2942 3944
						479.2970 690
						480.3049 320
						538.2201 92
						538.3109 642
						539.3210 226
		[M + FA-H]-	[C25H49NO9P]-	538.314	10.51	134.9973 82 C7H4OP	-2.5	LysoPC(16:1(9Z)/0:0)	B	HMDB0010383
						152.9954 178 C6H4NO2P				METLIN 40288
						168.0431 130 C4H11NO4P				ISOMER
						224.0688 938 C7H15NO5P
						242.0767 178 C7H17NO6P
						253.2184 6866 palmitoleic acid C16H29O2
						254.2202 990
						255.2270 116 palmitic acid C16H31O2
						478.2965 5812 C23H45NO7P
						479.3015 1330
						480.3119 344
						538.3203 824
		[M-H]-	[C23H45NO7P ]-	478.293	10.51	253.2225 142 C16H29O2	-4.9	Lyso PE(18:1(9Z)/0:0)	B	HMDB0011505
						297.1592 76 C15H23NO5				METLIN 40780
						279.231 C18H31O2				YEON, ET AL. 2015.
						280.235
				246.951	10.25	146.9852 166				UNIDENTIFIED
						166.9944 638
						167.9992 102
						226.9435 544
						246.9491 1148
						134.987
						112.985
		[M-H20-H ]-	[C13H11O11]-	343.026	8.68	146.988 C5H7O5	0.7	2-O-galloylgalactaric acid	B	HMDB0036932
						175.024
		[M-H]-	[C17H17O5 ]-	301.111	9.75	146.9635 106	-17.1	Sphaerosin	B	HMDB0038128
						183.0183 118 C12H7O2		(R)-3',7-Dihydroxy-2',4'-dimethoxyisoflavan		HMDB0030717
						299.1028 76		2',7-Dihydroxy-4',6-dimethoxyisoflavan		HMDB0033996
						299.1557 186
						300.1527 92
		[M-H]-	[C15H16N3O4]-	302.115	9.75		-4.9	Indoleacetyl glutamine	D	HMDB0013240
		[M-H]-	[C17H21O5]-	305.143	11.09	122.8926 90	-16.5	MATRICIN	B	HMDB0036643
						261.1432 98 C16H21O3				METLIN 41193
						305.1423 1134
						306.1432 188
						307.1436 84
						307.2036 148
		[M+FA-H]-	[ C29H49NO9P ]-	586.314	10.13	157.0118 82	-4.5	LysoPC (20: 5 (5Z, 8Z, 11Z, 14Z, 17Z) / 0: 0)	B	HMDB0010397
						158.9817 82
						168.0397 90
						298.1535 108
						301.2206 570 Eicosapentaenoic acid C20H29O2
						302.2241 80
						526.2974 526
						527.2925 194
						527.3611 86
		[M-H]-	[ C21H41NO7P]-	450.262	10.24	121.9994 124 C2H5NO3P	4.2	LysoPE (16: 1 (9Z) / 0: 0)	B	HMDB0011504
						140.0115 114 C2H7NO4P		LysoPE (0: 0/16: 1 (9Z))		HMDB0011474
						196.0359 144 C5H11NO5P				HR Woznica, et al. 2016
						197.0393 120
						253.2162 1282 palmitoleic acid C16H29O2
						254.2229 364
						262.9691 96
						450.2641 658
						451.2742 220
						451.3470 94
		[M+FA-H]-	[ C29H49NO9P ]-	586.314	10.27	152.9942 196	-0.9	LysoPC (20: 5 (5Z, 8Z, 11Z, 14Z, 17Z) / 0: 0)	B	HMDB10397
						168.0459 114				ISOMER
						224.0732 450
						228.2245 90
						242.0797 76 C7H17NO6P
						257.0238 78 C13H8NO3P
						257.2409 86 C16H34P
						301.2199 624
						301.2686 140 Eicosapentaenoic acid C20H29O2
						302.2256 200
						303.2374 222 C16H34NO2P
						526.2964 2052 C27H45NO7P
						527.2954 712
						528.2938 158
						529.3097 120
						586.3142 310
						587.3137 272
		[M-H2O-H]-		351.217	9.11	112.9857 136	-8.7	Thromboxane B2	B	HMDB0003252
						124.0045 88		6-Keto-prostaglandin F1a		HMDB0002886
						163.1179 86 C11H16O1 -H
						178.0153 80
						351.2199 240 C20H31O5
						352.2152 130
						264.156
						242.177
						349.191
						353.219
		[M-H]-	[C29H48O12P]-	619.291	8.84	129.0566 208	3.5	LysoPI(20:4(5Z,8Z,11Z,14Z)/0:0	B	HMDB0061690
						152.9948 422 C3H6O5P		PI(20:4(5Z,8Z,11Z,14Z)/0:0)		METLIN 46748
						172.9957 82 (ion original)
						207.1622 78
						212.0047 262
						213.0079 88
						224.0634 86
						228.1607 140
						241.0092 168 C6H10O8P
						247.0958 76
						259.0214 116 C6H12O9P
						260.2474 80
						265.0187 84
						303.2382 328 C20H31O2
						304.2412 76
						619.2929 978
						620.2927 358
						621.2976 140
		[M-H]-	[C24H39O4]-	391.285	10.76	345.2823 148 C23H37O2	-1.9	deoxycholic acid	A	METLIN 265
						391.2872 186				HMDB00626
						392.2978 138
				337.142	9.44	339.994				UNIDENTIFIED
						96.968
						212.001
						163.113
						183.009

## Sheet: ANOVA method 2
NEGATIVE	f.value	p.value	#NAME?	FDR	Fisher's LSD
305.1428/5.42	100.78	1.3292e-10	9.8764	2.3925e-09	H - Hcal	H - N	H - Ncal	Hcal - N	Hcal - Ncal	Ncal - N
478.2962/7.88	57.8	8.328e-09	8.0795	7.4952e-08	N - H	Ncal - H	N - Hcal	Ncal - Hcal
246.9504/5.06	39.646	1.2337e-07	6.9088	7.4022e-07	Ncal - H	Ncal - Hcal	Ncal - N
246.9509/4.69	12.341	0.00019627	3.7071	0.00088323	Ncal - H	Ncal - Hcal	Ncal - N
246.9515/4.74	9.9411	0.00061235	3.213	0.0022044	Ncal - H	Ncal - Hcal	Ncal - N
391.2858/7.58	7.5518	0.0022856	2.641	0.0061548	H - Hcal	H - N	H - Ncal
391.2851/7.62	7.4748	0.0023936	2.621	0.0061548	H - Hcal	H - N	H - Ncal
117.0192/4.95	7.0264	0.0031489	2.5018	0.0069199	Hcal - H	Hcal - N	Hcal - Ncal
359.1885/5.36	6.8758	0.0034599	2.4609	0.0069199	H - N	H - Ncal	Hcal - N	Hcal - Ncal
253.2175/12.48	6.5482	0.0042631	2.3703	0.0070389	N - H	Ncal - H	N - Hcal	Ncal - Hcal
253.2172/12.52	6.5342	0.0043016	2.3664	0.0070389	N - H	Ncal - H	N - Hcal	Ncal - Hcal
POSITIVE	f.value	p.value	#NAME?	FDR	Fisher's LSD
516.3046/7.96	38.343	1.5583e-07	6.8074	2.6491e-06	N - H	Ncal - H	N - Hcal	Ncal - Hcal
517.3094/7.94	33.287	4.136e-07	6.3834	3.5156e-06	N - H	Ncal - H	N - Hcal	Ncal - Hcal
398.3251/7.57	12.086	0.00021994	3.6577	0.0012463	N - H	N - Hcal	Ncal - Hcal	N - Ncal
428.3702/10.75	10.417	0.00048222	3.3168	0.0020494	H - N	H - Ncal	Hcal - N	Hcal - Ncal
424.3407/7.91	9.3041	0.00085245	3.0693	0.0028983	H - N	H - Ncal	Hcal - Ncal
424.3413/7.96	8.9377	0.0010377	2.9839	0.0029401	H - N	H - Ncal	Hcal - Ncal
218.1388/4.57	8.1119	0.0016458	2.7836	0.0036516	Hcal - H	Hcal - N	Hcal - Ncal
218.1374/4.75	7.7775	0.0019992	2.6992	0.0036516	Hcal - H	Hcal - N	Hcal - Ncal
218.1381/4.87	7.7452	0.0020375	2.6909	0.0036516	Hcal - H	Hcal - N	Hcal - Ncal
218.1385/4.81	7.6559	0.002148	2.668	0.0036516	Hcal - H	Hcal - N	Hcal - Ncal
357.2767/7.64	7.3915	0.002517	2.5991	0.0038898	H - Hcal	H - N	H - Ncal

## Sheet: method 2
Negative mode	Ion	molecular ion formula	m/z	tR(min)	fragments intensity formula	error ppm	identification tentative	Identification level (A-D)	International identifier*
			305.143	5.42					UNIDENTIFIED
	[M+FA-H]-	[C25H49NO9P]-	538.313	7.88	224.0662 126	2.9	LysoPC(16:1(9Z)/0:0)	B	HMDB0010383
					253.2176 898 palmitoleic acid C16H29O2				METLIN 40288
					254.2202 222
					255.2188 84 palmitic acid C16H31O2
					478.2943 910 ORIGINAL FRAGMENT
					479.2906 294
					502.3581 92
					538.3212 164
			246.9509/246.9549/245.9546	4.69	92.9273 82				UNIDENTIFIED
					112.9868 494
					166.9973 238
					191.0179 118
					246.9511 228
					248.9802 84
					92.9288 94
					112.9852 436
					166.9933 426
					167.9953 80
					226.9462 256
					246.9517 456
			246.95	5.06					UNIDENTIFIED
			246.952	4.74					UNIDENTIFIED
	[M-H]-	[C25H49NO9P]-	391.2858/391.2871	7.58	345.2915 104 C23H37O2	-4.5	deoxicholic acid	A	METLIN 265
					391.2847 206				HMDB00626
			391.285	7.62
	[M-H]-	[C4H5O4]-	117.019	4.95		-2.4	succinic acid	A tR	METLIN 114
	[M-H]-	[C21H27O5]-	359.1885/359.1887	5.36	94.9234 108	-6.3	cortisone	B	METFRAG C00762/METLIN 271
					136.9409 100		aldosterone		METFRAG C01780/METLIN 418
					213.0630 84		prednisolone		METFRAG C07369/METLIN 2065
					359.1911 298
					360.2007 92
	[M-H]-	[C16H29O2]-	253.2175/253.2168/253.2186	12.48	253.2164 1814	1.9	palmitoleic acid	B	METLIN 188
					254.2197 424	-0.8			METFRAG C08362
					235.2126 98 C16H27O				HMDB0060082
					253.2189 1844
					254.2213 396
					255.2190 120
			253.217	12.52
positive mode	Ion	molecular ion formula	m/z	tR(min)	fragments intensity formula	error ppm	identification tentative	Identification level (A-D)	International identifier*
	[M+H]+	[C23H43NO4]+	398.3251/398.3272/398.3268	7.57	85.0260 182 C5H4O2	-1.9	trans-2-hexadecenoyl-L-carnitine	A	METLIN 58388
					125.0717 130				HE, ET AL. 2018
					144.1003 108 C7H14NO2				HMDB06317
	[M+H]+	[C25H50NO4]+	428.37	10.75		9.1	stereoyl-L-carnitine	A (tR)	HE, ET AL. 2018
									METLIN 5811
	[M+H]+	[C26H47NO7P]+	516.305	7.96	86.0967 248	7	LysoPC (18:4)	B (family Standard D)	HMDB10389
					98.9853 1602				METLIN 61699
					104.1061 1552				YEON ET AL,2015
					124.9998 2222
					146.9791 180
					184.0733 3606 C5H15NO4P
					185.0763 204 C5H12N
					311.2591 144
					457.2327 636
					458.2310 250
			517.309	7.94				isotope 516.3046
	[M+H]+	[C25H46NO4]+	424.341	7.91	97.1010 128	2.1	cys,cys-9,12-octadecadienoyl-L-carnitine	A	METLIN 58412-58418
							Linoleoyl-L-carnitine		Liu, et al. 2017
									HE, ET AL. 2018
	[M+H]+	[C24H37O2]+	357.277	7.64		-3.7	Tetracosahexaenoic acid	D	METLIN 6430
	[M+H]+	[C10H20NO4]+	218.139	4.57		3.8	propionyl-L-carnitine	A (tR)	METLIN 965
									He. et al. 2018
									Zhou, et al. 2015.
								Ussher, et al. 2016 dice que en la cardiopatia se ven aumentadas las carnitinas por una alteracion de la b-oxidacion lipidica.

## Sheet: ANOVA method 3
NEGATIVE	f.value	p.value	#NAME?	FDR	Fisher's LSD
593.4759/1.40	161.75	5.7328e-10	9.2416	1.4012e-08	H - Hcal	H - N	H - Ncal	Hcal - N	Hcal - Ncal
593.4777/1.40	160.67	5.9624e-10	9.2246	1.4012e-08	H - Hcal	H - N	H - Ncal	Hcal - N	Hcal - Ncal
305.1406/5.18	139.18	1.3772e-09	8.861	2.1576e-08	H - N	H - Ncal	Hcal - N	Hcal - Ncal	Ncal - N
246.9486/0.82	103.38	7.7098e-09	8.113	9.059e-08	Ncal - H	Ncal - Hcal	Ncal - N
528.2858/5.31	45.985	7.4325e-07	6.1289	6.9866e-06	N - H	Ncal - H	N - Hcal	Ncal - Hcal
301.1101/6.14	44.098	9.3496e-07	6.0292	7.3239e-06	H - N	H - Ncal	Hcal - N	Hcal - Ncal
160.0612/14.35	22.486	3.2462e-05	4.4886	0.00021796	H - Hcal	H - N	H - Ncal	Hcal - Ncal	N - Ncal
231.0135/14.50	18.393	8.7667e-05	4.0572	0.00051504	H - Hcal	H - N	Ncal - Hcal	Ncal - N
538.3141/5.30	16.469	0.00014901	3.8268	0.00077816	N - H	Ncal - H	N - Hcal	Ncal - Hcal
300.9910/9.83	13.988	0.00031897	3.4962	0.0014992	Hcal - H	Hcal - N	Hcal - Ncal
352.2192/2.03	13.559	0.00036763	3.4346	0.0015708	H - N	H - Ncal	Hcal - N	Hcal - Ncal
351.2162/2.02	12.451	0.00053907	3.2684	0.0019983	H - N	H - Ncal	Hcal - N	Hcal - Ncal
446.9467/14.49	12.381	0.00055271	3.2575	0.0019983	H - Hcal	H - N	Ncal - Hcal	Ncal - N
386.0970/14.14	12.052	0.00062266	3.2058	0.0020451	H - Ncal	Hcal - N	Hcal - Ncal	N - Ncal
195.0500/12.82	11.923	0.00065269	3.1853	0.0020451	H - N	H - Ncal	Hcal - N	Hcal - Ncal
117.0194/9.84	11.585	0.0007401	3.1307	0.002174	Hcal - H	Hcal - N	Hcal - Ncal
1398.8134/10.18	10.955	0.00094239	3.0258	0.0026054	H - N	H - Ncal	Hcal - N	Hcal - Ncal
322.8969/6.70	10.517	0.0011214	2.9502	0.0029282	Hcal - H	Hcal - N	Hcal - Ncal
243.0606/3.77	9.2	0.0019531	2.7093	0.0048314	Hcal - H	H - Ncal	Hcal - N	Hcal - Ncal
558.3287/4.91	9.0383	0.0020984	2.6781	0.0049312	H - N	H - Ncal	Hcal - N	Hcal - Ncal
270.9669/14.49	8.7853	0.0023519	2.6286	0.0052638	H - N	Ncal - Hcal	Ncal - N
288.1182/14.14	8.1325	0.0031888	2.4964	0.0068124	H - Ncal	Hcal - Ncal	N - Ncal
159.0295/11.37	7.4659	0.0044242	2.3542	0.0090407	H - N	H - Ncal	Hcal - Ncal
386.9551/14.47	7.3247	0.0047526	2.3231	0.0093073	H - N	Ncal - Hcal	Ncal - N
445.0865/14.54	7.1229	0.005273	2.2779	0.0096422	H - Hcal	H - N	Ncal - Hcal	Ncal - N
326.9880/14.48	7.1008	0.005334	2.2729	0.0096422	H - N	Ncal - Hcal	Ncal - N
446.0906/14.53	6.6002	0.0069603	2.1574	0.011949	H - N	Ncal - Hcal	Ncal - N
565.0446/14.55	6.559	0.0071183	2.1476	0.011949	H - N	Ncal - Hcal	Ncal - N
306.9869/14.47	5.9793	0.0098474	2.0067	0.01584	Ncal - Hcal	Ncal - N
306.9884/14.48	5.9334	0.010111	1.9952	0.01584	Ncal - Hcal	Ncal - N
253.2155/0.88	5.0991	0.016694	1.7774	0.02531	N - H	Ncal - H	N - Hcal	Ncal - Hcal
500.2775/0.88	4.197	0.030163	1.5205	0.044302	H - Ncal	N - Ncal
229.0108/14.49	4.0459	0.033496	1.475	0.046341	Ncal - Hcal	Ncal - N
483.0419/14.55	4.0375	0.033693	1.4725	0.046341	Ncal - Hcal	Ncal - N
138.9804/14.49	3.9729	0.035255	1.4528	0.046341	Ncal - Hcal	Ncal - N
207.0137/13.66	3.9633	0.035495	1.4498	0.046341	H - N	H - Ncal
197.0056/4.26	3.9068	0.036944	1.4325	0.046929	N - H	Ncal - H
POSITIVE	f.value	p.value	#NAME?	FDR	Fisher's LSD
689.5570/4.74	36.942	2.4413e-06	5.6124	0.00013427	H - N	H - Ncal	Hcal - N	Hcal - Ncal
733.5549/3.44	25.624	1.6712e-05	4.777	0.0002313	N - H	Ncal - H	N - Hcal	Ncal - Hcal
494.3239/5.30	25.295	1.7858e-05	4.7482	0.0002313	N - H	Ncal - H	N - Hcal	Ncal - Hcal
495.3242/5.31	24.535	2.0871e-05	4.6805	0.0002313	N - H	Ncal - H	N - Hcal	Ncal - Hcal
729.5878/4.63	24.499	2.1028e-05	4.6772	0.0002313	H - N	H - Ncal	Hcal - N	Hcal - Ncal
732.5524/3.46	22.275	3.4036e-05	4.4681	0.00027886	N - H	Ncal - H	N - Hcal	Ncal - Hcal
162.0758/14.37	22.09	3.5491e-05	4.4499	0.00027886	H - N	H - Ncal	Hcal - N	Hcal - Ncal
122.0696/7.55	19.344	6.8556e-05	4.164	0.00047132	N - H	Ncal - H	N - Hcal	Ncal - Hcal
122.0702/7.64	17.811	0.00010242	3.9896	0.00057828	N - H	Ncal - H	N - Hcal	Ncal - Hcal
532.2793/4.78	17.714	0.00010514	3.9782	0.00057828	N - H	Ncal - H	N - Hcal	Ncal - Hcal
290.1323/14.15	15.612	0.00019172	3.7173	0.00088546	H - Ncal	Hcal - N	Hcal - Ncal	N - Ncal
290.1334/14.14	15.587	0.00019319	3.714	0.00088546	H - Ncal	Hcal - N	Hcal - Ncal	N - Ncal
101.0587/11.08	15.273	0.00021246	3.6727	0.00089885	H - Ncal	N - Hcal	Hcal - Ncal	N - Ncal
494.3235/0.89	14.893	0.00023894	3.6217	0.00093869	N - H	Ncal - H	N - Hcal	Ncal - Hcal
732.5529/0.90	14.666	0.00025657	3.5908	0.00094076	N - H	Ncal - H	N - Hcal	Ncal - Hcal
745.5596/3.46	13.451	0.00038124	3.4188	0.0012915	H - N	H - Ncal	Hcal - N	Hcal - Ncal
218.1390/9.23	13.314	0.00039919	3.3988	0.0012915	H - Ncal	Hcal - N	Hcal - Ncal	N - Ncal
176.1277/11.45	13.1	0.00042945	3.3671	0.0013122	H - N	H - Ncal	Hcal - Ncal	N - Ncal
161.0908/14.15	12.36	0.00055691	3.2542	0.001397	Hcal - H	H - Ncal	Hcal - N	Hcal - Ncal
136.9388/14.50	12.358	0.00055737	3.2539	0.001397	H - Hcal	H - N	Ncal - Hcal	Ncal - N
731.6048/4.64	12.355	0.00055792	3.2534	0.001397	H - N	H - Ncal	Hcal - N	Hcal - Ncal
274.2715/1.52	12.35	0.0005588	3.2527	0.001397	H - N	H - Ncal	Hcal - N	Hcal - Ncal
560.3081/4.84	12.186	0.00059288	3.227	0.0014178	N - H	Ncal - H	N - Hcal	Ncal - Hcal
745.5721/3.39	11.448	0.00077943	3.1082	0.0017862	H - N	H - Ncal	Hcal - N	Hcal - Ncal
145.0487/14.22	11.311	0.00082129	3.0855	0.0018068	H - N	H - Ncal	Hcal - N	Hcal - Ncal
120.9652/14.52	11.062	0.00090407	3.0438	0.0019124	H - N	Ncal - H	Ncal - Hcal	Ncal - N
835.5226/5.76	10.28	0.0012347	2.9084	0.0024625	H - N	H - Ncal	Hcal - N	Hcal - Ncal
666.6155/1.02	10.193	0.0012797	2.8929	0.0024625	H - N	H - Ncal	Hcal - N	Hcal - Ncal
835.5303/5.78	10.157	0.0012984	2.8866	0.0024625	H - N	H - Ncal	Hcal - N	Hcal - Ncal
130.0491/15.19	9.9969	0.0013877	2.8577	0.0025441	H - N	H - Ncal	Hcal - N	Hcal - Ncal
532.2794/4.67	9.5581	0.001671	2.777	0.0029648	N - H	Ncal - H	N - Hcal	Ncal - Hcal
275.2746/1.52	9.2709	0.0018931	2.7228	0.0031976	H - N	H - Ncal	Hcal - Ncal
532.2806/4.85	9.2405	0.0019186	2.717	0.0031976	N - H	Ncal - H	N - Hcal	Ncal - Hcal
160.1331/11.08	8.578	0.0025863	2.5873	0.0041837	H - Ncal	Hcal - Ncal	N - Ncal
161.0916/14.14	7.225	0.005002	2.3009	0.0078603	Hcal - H	H - Ncal	Hcal - N	Hcal - Ncal
253.0062/14.52	7.011	0.0055902	2.2526	0.0085405	H - N	Ncal - Hcal	Ncal - N
781.5560/0.89	6.7221	0.0065167	2.186	0.0096869	N - H	N - Hcal	N - Ncal
424.3406/4.30	6.5662	0.0070903	2.1493	0.010262	H - N	H - Ncal	Hcal - Ncal
248.1483/9.42	6.0895	0.009246	2.034	0.013039	Hcal - H	Hcal - N	Hcal - Ncal
430.9130/8.98	5.5942	0.012337	1.9088	0.016964	Hcal - H	Hcal - N	Hcal - Ncal
195.0753/10.03	4.9393	0.018464	1.7337	0.024768	Hcal - N	Hcal - Ncal
225.0342/9.00	4.1646	0.030844	1.5108	0.040391	Hcal - H	Ncal - H
804.5522/0.89	3.8549	0.038333	1.4164	0.048745	N - H	Ncal - H
133.0489/14.52	3.8309	0.038996	1.409	0.048745	Ncal - Hcal	Ncal - N

## Sheet: method 3
	Negative mode	Ion	molecular ion formula	m/z	tR(min)	fragments intensity formula	error ppm	identification tentative	Identification level (A-D)	International identifier*
		[M+FA-H]-	[C36H65O6]-	593.478	1.4		2.6	cohibin A	D	METLIN 87461
								cohibin B		METLIN 87462
		[M-H]-	[C17H21O5]-	305.141	5.18		1.3	matricin	D	HMDB0036643
										METLIN 41193
				246.9486/246.9500	0.82	146.9851 144			Puede venir del 248.9732 con fragmentos 134.9902 84 146.9857 92 166.9929 216 168.0093 88 246.9510 344 248.9736 7944 249.9776 424. Metfrag no dice nada, HMDB dice [M-H]- 3,5-Dichloro-4-hydroxy-2-methoxy-6-methylbenzoic acid C9H8Cl2O4(2ppm), 4-Chloro-5-sulfamoylanthranilic acid C7H7ClN2O4S (4ppm)(no esta en manually) , 3,5-dihydroxy-4-(sulfooxy)benzoic acid C7H6O8S (9ppm),2,4-dihydroxy-3-(sulfooxy)…	UNIDENTIFIED
						166.9919 462
						226.9437 180
						246.9491 342
						248.9734 4764
						259.143 (metaboscape)
						247.953(metaboscape)
						246.95(metaboscape)
						227.946(metaboscape)
						167.998(metaboscape)
						134.988(metaboscape)
				528.2858/528.2887	5.31	152.9932 118			No esta fragmentado en QC, ni en muestra B99 ni E15 pero si en E12.Datanalysis no da nada. HMDB me dice Lithocholyltaurine C26H45NO5S 483.3018 M + FA-H (27ppm) aparece masa 482.3216, LysoPE(22:4(7Z,10Z,13Z,16Z)/0:0) C27H48NO7P 529.3168 [M-H]- (45ppm), LysoPE(0:0/22:4(7Z,10Z,13Z,16Z)) C27H48NO7P 529.3168 [M-H]- (45 ppm), Glycochenodeoxycholate-3-sulfate C26H43NO8S 529.2709 [M-H]- (42 ppm) Metlin d…	UNIDENTIFIED
						153.0220 78
						168.0429 288
						224.0673 1292
						225.0699 90
						241.2155 124
						242.0778 248
						253.2181 1496
						254.2225 216
						255.2328 7000
						256.2385 1012
						463.0962 128
						478.2943 828
						479.2953 280
						479.3975 84
						480.3093 4768
						481.3160 1140
						530.3005 212
						531.3017 166
		[M-H]-	[C17H18O5]-	301.11	6.14		-7.9	3',4'-Dihydroxy-5,7-dimethoxyflavan	D
								(±)-Sphaerosin		HMDB0038128
		[M-H]-	[C6H10NO4]-	160.0612 / 160.0606	14.35	142.0510 76 C6H8NO3	3.5	DL- 2-aminoadipic acid	A	METLIN 324
						116.0709 126 C5NO2H10
				231.013	14.5					UNIDENTIFIED
		[M + FA-H]-	[C25H49NO9P]-	538.3141/538.3070	5.3	152.9924 164	1.8	LysoPC (16: 1 (9Z) / 0: 0)	B	HMDB0010383
						168.0421 226				METLIN 40288
						195.0682 106
						224.0654 522
						242.0772 80
						253.2134 748 palmitoleic acid C16H29O2
						254.2145 190
						255.2304 3978 palmitic acid C16H31O2
						256.2345 410
						257.2419 126
						328.4822 98
						391.3822 76
						478.2908 640 C23H45NO7P
						479.2930 260
						480.3061 2610
						481.3068 758
						482.3048 88
						540.3244 340
						541.3238 76
		[M+FA-H]-	[C7H9O11S]-	300.991/300.9927	9.83	89.0346 96	-12.8	ascorbic acid 2-sulfate	D	METLIN 65843
						255.228
						139.003
				352.219	2.03					UNIDENTIFIED
		[M-H20-H]-	[C20H31O5]-	351.216	2.02	303.226	-4.6	8-iso PGF3α	En Qc, D18, D4, C32 no esta fragmentado. 6-ceto-prostaglandina F1a (97.0743 C6H9O),Tromboxano B2,20-hidroxi-PGF2a, 10,11-dihidro-20-dihidroxi-LTB4,Prostaglandin G1,19-hydroxyprostaglandin H1(1-) C20H34O6 370.2355 [M-H20-H]- 351.2171 (3 ppm) existe masa [M-H]-369.2070. Metlin dice INCLUYENDO FRAGMENTACION 8-iso PGF3α (FRAG. 97.0650, 111.0808), , 5(S),6(R)-Lipoxin A4 (FRAG. 96.9585) , 15-Keto-prota…	METLIN 36381
						303.23
						111.02
						108.045
						96.961
				446.947	14.49	229.011 (METABOSCAPE)				UNIDENTIFIED
						211 (METABOSCAPE)
						138.979 (METABOSCAPE)
						96.97 (METABOSCAPE)
				386.097	14.14					UNIDENTIFIED
		[M-H]-	[C6H11O7]-	195.05/195.0499	12.82	124.0077 130	6	Gluconic acid	B	METLIN 345
						130.0295 90				HMDB00625
						178.9820 178
						195.0546 154
						99.009 (METABOSCAPE)
						129.019 (METABOSCAPE)
						159.027(METABOSCAPE)
		[M-H]-	[C4H5O4]-	117.019	9.84		1.4	succinic acid	D	METLIN 114
		[M-H]-	[C67H121N3O27]-	1398.8134/1398.8107	10.18	303.7255 90	1	alNAcbeta1-4(NeuGcalpha2-3)Galbeta1-4Glcbeta-Cer(d18:1/18:0)	D	METLIN 56579
						306.0806 136
						1007.6668 86
						1283.9328 86
						1396.8023 154
						1397.8066 204
						1398.8141 1820
						1399.8110 1322
						1400.6692 88
						1400.8238 752
						1401.8187 158
				322.897	6.7					UNIDENTIFIED
		[M-H]-	[C9H11N2O6]-	243.0606/243.0619	3.77	110.0253 86 [C5H5N1O2 -H]-	1.4	Uridine	B	METLIN 90
						114.0260 78 [C5H7O3 -H]-				METFRAG C16745
						122.0255 98 [C6H6N1O2-2H]-				HMDB00296
						165.0534 94
		[M-H2O-H]-	[C28H49NO8P]-	558.3287/558.3290	4.91	152.9945 220	-9.8	PS(22:2(13Z,16Z)/0:0)	D	METLIN 78851
						168.0401 286
						169.0382 78
						224.0648 626
						225.0720 138
						242.0789 130
						279.2299 988
						280.2322 436
						281.2453 2610
						282.2504 426
						283.2616 6928
						284.2661 1396
						285.2682 114
						502.3160 94
						504.3017 402
						505.3013 158
						506.3194 1744
						507.3230 628
						508.3360 3886
						509.3400 1672
						510.3441 160
						511.3497 90
						558.3256 338
						558.3815 102
						559.3232 124
						560.3227 180
				270.9669/270.9688	14.49	174.9482 296				UNIDENTIFIED
		[M-H]-	[C11H18N3O6]-	288.1182/288.1210/288.1199/288.1189	14.14	195.0783 114	4.2	ophtalmic acid	B	METLIN 58300
						270.1162 78 C11H16N3O5				HMDB05765
						288.1236 100
						191.0228 110
						226.1187 78
						128.0337 82 C5H6NO3
						180.0243 82
						192.0558 110
						226.1134 116 C10H16N3O3
						226.1476 144
		[M-H]-	[C6H7O5]-	159.03	11.37		3.5		D	METLIN 322
				386.955	14.47					UNIDENTIFIED
				445.0865/445.0862/445.0861/445.0881/445.0874	14.54	96.9696 300				UNIDENTIFIED
						138.9792 1030
						211.0008 1242
						212.0002 184
						215.0683 134
						229.0100 6198
						230.0120 230
						231.0180 86
						96.9681 390
						128.0424 76
						138.9787 698
						211.0012 2210
						211.9999 308
						213.0015 78
						228.9250 78
						229.0113 9430
						230.0145 530
						231.0147 152
						348.9739 152
						96.9693 502
						138.9805 780
						211.0010 1790
						213.0072 88
						229.0118 7286
						230.0141 786
						231.0118 122
						244.1423 96
						348.9720 204
						96.9696 730
						138.9794 1072
						139.0217 148
						211.0000 3472
						212.0070 336
						212.9998 76
						228.9369 82
						229.0110 14802
						230.0174 412
						231.0198 130
						348.9657 242
						431.7810 76
				326.988/326.9886/326.9889	14.48	96.9674 254				UNIDENTIFIED
						138.9774 118
						159.0126 82
						183.0122 80
						211.0033 268
						229.0122 596
						231.0580 88
						325.1785 104
						96.9683 588
						150.9981 82
						176.9353 80
						211.0013 670
						214.8877 88
						229.0091 2090
						229.0794 134
						230.0126 88
						231.0580 184
				446.091	14.53					UNIDENTIFIED
		[M-H]-	[C15H23N2O17P2]-	565.045	14.55		9.9	Uridine diphosphate hexoside	D	METLIN 3598-3599
		[M-H]-	[C13H7O7S]	306.9869/306.9896/306.9871	14.47	96.9765 82	7.3	Urolithin a 3-sulfate	D	HMDB0240567
						156.9371 186
						211.0032 132				See 14.49 270….
						252.9553 86
						270.9658 532
						156.9393 178
						174.9423 100
						192.9926 110
						211.0002 490
						270.9669 488
		[M-H]-	[C16H31O2]-	255.231	0.88	94.7688 140	2.6	Hexadecanoic acid or palmitic acid	B	METLIN 187
						237.2243 90 C16H29O				HMDB00220
						253.2163 2524 C16H30O2 original fragment
						254.2218 858
						254.3031 76
						255.2327 8718,
						256.2346 1550
						257.2636 82
		[M-H]-	[C25H43NO7P]-	500.277	0.88		-2.9	LysoPE(20:4)	D	METLIN 62302, 62275 or 62276
		[M-H]-	C5H10O8P	229.0108/229.0112/229.0110	14.49	96.9692 178 [H2O4P]-	4	D-ribulosa 5-fosfato	B	METLIN 371
						114.9987 86				HMDB00618
						132.0298 92
						133.0140 160
						138.9805 340 [C2H4O5P]-
						211.0015 424 [C5H8O7P]-
						229.0113 134
						96.9684 316
						115.0018 90
						132.0319 164
						133.0150 218
						138.9788 450
						211.0016 454
						229.0111 148
				483.042	14.55					UNIDENTIFIED
				138.98	14.49					UNIDENTIFIED
		[M+FA-H]	[C6H7O8]-	207.0137/207.0143/207.0138/207.0151	13.66	135.0279 504	-2.2	4-Hydroxy-2-oxoglutaric acid	B	METLIN 323
						205.1377 82				HMDB0001479
						105.0168 232
						135.0276 554
						105.0187 176 C3H5O4
						135.0287 1402 C4H7O5
						136.0372 80
				197.006	4.26					UNIDENTIFIED
	Positive mode	Ion	molecular ion formula	m/z	tR(min)	fragments intensity formula	error ppm	identification tentative	Identification level (A-D)	International identifier*
		[M + H]+	[C38H78N2O6P]-	689.557	4.74		9.8	SM(d16:1/17:0	D	METLIN 83739 / HMDB0240617
								SM(d18:1/15:0)		METLIN 83740/ HMDB0240608
		[M + H]+	[C40H79NO8P]-	732.554	3.44	86.0965 1270 C5H12N	0.2	PC (16: 0/16: 1 (9Z))	B	HMDB07969
				733.5549 ORIGINAL FRAGMENT		87.0989 206				METLIN 39309
						97.0983 126
						98.9844 5836
						104.1074 1534 C5H14NO
						123.1151 112
						125.0003 15024 C2H6O4P
						126.0024 300
						143.0114 102
						166.0649 344
						184.0734 32092 C5H15NO4P
						184.2122 104
						185.0773 1530
						185.1274 214
						186.0829 176
						478.3361 102 C24H49N06P
						496.3382 168 C24H51NO7P
		[M + H]+	[C24H49NO7P]+	494.3239/494.3230	5.3	86.0965 1572	2.3	PE(19:1(9Z)/0:0)	B	METLIN 77685 (FRAGMENT DETECTED)
						87.1007 396
						97.0970 98
						98.9833 17420
						99.0738 116
						100.9909 114
						104.1057 46050
						105.1091 2628
						106.1082 262
						109.0990 326
						111.1127 104
						117.1058 108
						121.0963 162
						123.1140 122
						124.9989 21194
						126.0023 464
						136.9985 136
						143.0107 132
						163.0187 98
						166.0643 562
						181.0259 148
						184.0721 43826
						184.2228 358
						185.0760 2186
						186.0783 328
						199.0323 224
						240.1016 128
						254.7640 124
						257.2471 120
						258.1087 1264
						258.2481 106
						259.1100 186
						283.2585 126
						311.2541 548
						312.2692 104
						313.2719 2690
						314.2751 604
						417.3047 98
						419.2491 342
						476.3051 200
						478.3259 1840
						478.4335 172
						479.3355 136
						494.3184 158
						496.3359 1882
						496.4738 140
						497.3412 580
		[M + H]+	[C41H82N2O6P]+	729.588	4.63	184.073 (metaboscape)	0.6	SM(d18:2(4E,14Z)/18:0)	D	HMDB0240631
						124.999(metaboscape)		SM(d18:1/18:1(9Z))		HMDB12101
						98.983(metaboscape)		SM(d18:1/18:1(11Z))		HMDB12100
						104.106 (metaboscape)
						86.098 (metaboscape)
						185.075 y 186.078 (metaboscape)
		[M + H]+	[C40H79NO8P]+	732.5524/732.5538	3.46	86.0965 1270 C5H12N	0.2	PC (16: 0/16: 1 (9Z))	B	HMDB07969
						87.0989 206				METLIN 39309
						97.0983 126
						98.9844 5836
						104.1074 1534 C5H14NO
						123.1151 112
						125.0003 15024 C2H6O4P
						126.0024 300
						143.0114 102
						166.0649 344
						184.0734 32092 C5H15NO4P
						184.2122 104
						185.0773 1530
						185.1274 214
						186.0829 176
						478.3361 102 C24H49N06P
						496.3382 168 C24H51NO7P
		[M + H]+	[C6H12NO4]+	162.0758/162.0748	14.37	98.0587 122 C5H8NO	1.7	Aminoadipic acid	B	HMDB00510
										METLIN 324
				122.07	7.55					UNIDENTIFIED
				532.279	4.78					UNIDENTIFIED
		[M + H]+	[C11H20N3O6]+	290.132	14.15			Ophthalmic acid	D	HMDB05765
				101.059	11.08					UNIDENTIFIED
		[M + H]+	[C42H81NO8P]	758.565	0.89	80.9728 110	5.6	PC (16: 0/18: 2 (9Z, 12Z))	B	HMDB0007973
						86.0963 4840 C5H12N
						86.1336 128
						87.0997 516
						91.0528 188
						93.0687 98
						95.0846 360
						97.0989 178
						98.9837 23942
						99.9891 100
						104.1068 6028 C5H14NO
						104.1950 124
						105.1073 418
						107.0874 114
						116.9923 114
						119.0843 186
						124.9991 62804
						125.0929 140 C2H6O4P
						126.0042 1186
						127.0024 742
						143.0099 352
						166.0656 1012
						183.7358 116
						183.9256 148
						184.0069 190
						184.0719 154320 C5H15NO4P
						184.4123 140
						184.4451 108
						185.0762 7768
						185.1746 276
						186.0773 1336
						210.4450 100
						313.2755 100
						478.3230 276 C24H49NO6P
						494.3234 104 ORIGINAL FRAGMENT
						496.3390 694 C24H51NO7P
						497.3422 192
						502.3230 274 C26H49NO6P
						573.4793 126
						575.4974 442 C37H67O4
						576.5022 102
						758.5581 122 C42H81NO8P
				732.553	0.9					UNIDENTIFIED
				745.56	3.46					UNIDENTIFIED
		[M+H]+	[C10H20NO4]+	218.139	9.23		1.9	Propionylcarnitine	D	METLIN 965
										HMDB0062514
										He. et al. 2018
										Zhou, et al. 2015.
				176.128	11.45					UNIDENTIFIED
		[M+H]+	[C6H13N2O2]+	161.091	14.15		7.9	Alanine Dimer	D	METLIN 4999
								4-Acetamido-2-aminobutanoic acid		METLIN 87662
				136.939	14.5					UNIDENTIFIED
		[M+H]+	[C41H84N2O6P]+	731.6048/731.6026/731.6042	4.64	86.0952 596	2.6	SM (d18: 1/18: 0)	D	HMDB0001348
						98.9833 3376		SM (d18: 0/18: 1 (9Z))		HMDB0012089
						104.1078 828		SM (d18: 0/18: 1 (11Z))		HMDB0012088
						124.9989 7130
						125.9981 112
						184.0720 14058
						184.1455 388
						185.0787 784
						186.0729 112
						86.0980 428
						87.1110 126
						98.9837 3406
						104.1068 1206
						124.9994 8222
						126.0021 140
						127.0148 130
						166.0655 112
						184.0728 13108
						184.1625 442
						185.0747 950
						186.0776 196
						264.2697 134
		[M+H]+	[C16H35NO2]+	274.2715/274.2728	1.52	88.0747 152 C4H10NO	4.6	Hexadecasphinganine	B	METFRAG C13915
						106.0830 154 C4H12NO2				METLIN 41556
				560.308	4.84					UNIDENTIFIED
		[M+H]+	[C42H81O8P]+	745.572	3.39		2.8			UNIDENTIFIED
		[M+H]+	[C6H9O4]+	145.049	14.22		5.8			UNIDENTIFIED
				120.965	14.52					UNIDENTIFIED
		[M+H]+	[C43H80O13P]+	835.523	5.76		1.3			UNIDENTIFIED
				666.6155/666.6131	1.02	91.0532 1790				UNIDENTIFIED
						92.0608 104
						93.0697 1462
						94.0855 100
						95.0855 2402
						97.1009 336
						97.1591 112
						103.0520 180
						104.0582 112
						105.0703 3400
						106.0750 320
						107.0863 1386
						108.0900 168
						109.1023 1546
						110.1088 198
						111.1164 524
						115.0580 100
						117.0688 514
						117.0961 100
						119.0849 1800
						120.0880 392
						121.1013 1122
						123.1167 674
						124.1175 166
						125.1322 164
						131.0860 476
						133.1000 1186
						134.1054 184
						135.1179 1220
						136.1218 114
						137.1315 478
						145.0996 252
						147.1177 1812
						148.1225 132
						149.1323 736
						151.1515 214
						159.1169 128
						160.1233 138
						161.1317 1036
						162.1330 290
						163.1540 100
						165.1630 198
						173.1397 112
						175.1484 676
						176.1529 102
						179.1811 240
						185.1280 100
						187.1447 98
						189.1619 548
						193.1921 258
						201.1652 208
						203.1801 362
						205.1902 308
						207.2204 288
						215.1786 720
						216.1818 104
						217.1941 290
						219.2129 316
						221.2238 152
						229.1931 386
						233.2247 324
						234.2314 130
						235.2369 132
						241.1920 114
						243.2120 592
						244.2149 100
						245.2272 228
						247.2382 378
						257.2237 364
						259.2408 566
						260.2460 124
						261.2604 110
						262.2582 124
						273.2562 456
						285.2597 112
						287.2721 506
						313.2879 274
						313.3436 130
						369.3494 13196
						370.3528 3710
						371.3641 426
						371.4721 126
		[M+H]+	[C43H79O13P]+	835.53	5.78		1.3			UNIDENTIFIED
		[M+H]+	[C5H8NO3]+	130.049	15.19		13.8			UNIDENTIFIED
				532.279	4.67					UNIDENTIFIED
				275.275	1.52					isotope 274.27
				532.281	4.85					UNIDENTIFIED
		[M+H]+	[C8H18N02]+	160.133	11.08		6			UNIDENTIFIED
				161.092	14.14					UNIDENTIFIED
				253.006	14.52					UNIDENTIFIED
				781.556	0.89	184.072(METABOSCAPE)				UNIDENTIFIED
						124.998 (METABOSCAPE)
						98.983 (METABOSCAPE)
		[M+H]+	[C25H46NO4]+	424.341	4.3	144.096 (METABOSCAPE) C7H14NO2	3.7	Linoleoylcarnitine	B	HMDB0240780
						107.091 (METABOSCAPE)
						95.081 (METABOSCAPE)
						93.074 (METABOSCAPE)
						85.027(METABOSCAPE) C4H5O2
		[M+H]+	[C11H22NO5]+	248.1483/248.1468	9.42	103.0390 100	3.8	3-Hydroxybutyrylcarnitine	D	HMDB13127
				430.9130/430.9102	8.98	90.9744 338				UNIDENTIFIED
						104.9919 110
						158.9639 144
						160.0320 128
						226.9460 134
		[M+H]+	[ C9H11N2O3]+	195.075	10.03		5.7			UNIDENTIFIED
		[M+H]+	[C6H12N2O3S2]+	225.034	9		6.5	Cysteinyl-Cysteine	D	METLIN 85686
		[M+H]+	[C46H79NO8P]+	804.552	0.89	184.072(METABOSCAPE)	2.3			UNIDENTIFIED
						124.998 (METABOSCAPE)
						98.983 (METABOSCAPE)

## Sheet: DESCRIPTION
	Peak no.- number referenced back to the main text
	Ret . Time- Retention time, in minutes (difference in Ret.Time between ES(+) and ES(-) modes was less than XX minutes)
	Putative Name- putative identification of the metabolite
	Mol. Formula- molecular formula of the metabolite or its FA adduct;
	Theor. m/z- theoretical monoisotopic mass calculated for the ion (M-H)- , (M+H)+ or (M+FA)-
	Found m/z- mass detected in the experiment
	m/z error (ppm)- difference between theoretical and found m/z values in ppm
	MSMS fragments- fragments, obtained from the ion (M-H)- , (M+H)+ or (M+FA)-
	MS/MS CE (eV)- collision energy used for fragmentation optional
	UV/Vis- UV/ Vis absorbance maxima
	() FA- formic acid adduct
	(S)- identification confirmed by a standard compound
	I, II, III- different isomers
	Identification level (A; B; C)- (A) standard or NMR; (B), confident match based on MS/MS and confident match using in-silico MS/MS approaches and partial match based on MS/MS and (C) confident match based on MSn and C confident match using in-silico MSn approaches and (C(iii)) partial match based on MSn; (D) MS only
	International identifie (*optional): identifier from database such such as: HMDB, KEGG, PubChem, KNApSAcK, ect.
	(modified from Alseekh et al., 2021)
